# Supplementary material for: Assessing the allelotypic effect of two aminocyclopropane carboxylic acid synthase-encoding genes MdACS1 and MdACS3a on fruit ethylene production and softening in Malus
Source: Hortic Res. 2016 May 18;3:16024–. doi: 10.1038/hortres.2016.24 (PMC4870385; doi:10.1038/hortres.2016.24)
Supplement: Supplementary Tables S1, S3 and S4 [file hortres201624-s4.xls]

## Sheet: TableS1
Table S1. List of 952 Malus accessions allelotyped with markers ACS1 and CAPS866 and CAPS870
Malus accession #	Name	SPECIES	MdACS1 allelotype	MdACS3a-CAPS866	MdACS3a-CAPS870	Ethylene/firmness evaluation	MdACS3a_sequenced
PI123989	Emilia	domestica	1/1	G/G	C/C	Yes	Yes
PI246464	James Grieve (Red Rosamund strain)	domestica	1/1	G/G	T/T	Yes	Yes
PI264693	Sumatovka	domestica	1/1	T/T	C/C	Yes	No
PI280400	Anna	domestica	1/2	G/G	C/T	Yes	Yes
PI323617		pumila	1/1	G/G	C/C	Yes	Yes
PI392303	Gala	domestica	2/2	G/T	C/C	Yes	Yes
PI483257	Reinette Simirenko	domestica	1/2	G/T	C/T	Yes	Yes
PI588747	Florina	domestica	1/2	G/G	C/C	Yes	Yes
PI588772	Monroe	domestica	2/2	G/G	C/T	Yes	Yes
PI588778	Virginiagold	domestica	1/1	G/G	C/T	Yes	Yes
PI588785	Esopus Spitzenburg	domestica	1/2	G/G	C/T	Yes	Yes
PI588798	Rambo-Red Summer	hybrid	1/1	G/T	C/T	Yes	Yes
PI588835	Burgundy	domestica	1/2	G/G	C/C	Yes	Yes
PI588837	Gravenstein Washington Red	domestica	1/1	G/G	C/T	Yes	Yes
PI588838	Nova Easygro	domestica	1/1	G/G	T/T	Yes	Yes
PI588841	Idared	domestica	1/2	G/G	C/C	Yes	Yes
PI588842	Empire	domestica	1/2	G/G	C/C	Yes	Yes
PI588844	Fuji Red Sport Type 2	domestica	2/2	G/G	C/T	Yes	Yes
PI588850	Rome Beauty Law	hybrid	1/2	G/G	T/T	Yes	Yes
PI588872	Northern Spy	domestica	1/1	G/G	C/C	Yes	Yes
PI588880	Granny Smith	domestica	1/2	G/G	C/C	Yes	Yes
PI588883	Demir	hybrid	1/1	G/G	C/C	Yes	Yes
PI588943	Liberty	domestica	1/1	G/G	C/T	Yes	Yes
PI588955	Sweet Delicious	domestica	1/2	G/G	C/T	Yes	Yes
PI588981	Mollie's Delicious	domestica	1/2	G/T	C/T	Yes	Yes
PI588998	Marshall McIntosh	domestica	1/1	G/G	C/T	Yes	Yes
PI589006	Spokane Beauty	domestica	1/1	G/G	C/T	Yes	Yes
PI589122	Kimball McIntosh 2-4-4-4	domestica	1/1	G/G	C/T	Yes	Yes
PI589181	Prima	domestica	1/2	G/T	C/T	Yes	Yes
PI589255	Redspur Delicious	domestica	1/2	G/G	C/C	Yes	Yes
PI589380		kirghisorum	1/1	G/T	C/C	Yes	Yes
PI589382		sylvestris	1/1	G/G	C/T	Yes	No
PI589391		x soulardii	1/2	G/G	C/T	Yes	Yes
PI589396	M. denticulata	denticulata	1/1	T/T	C/C	Yes	No
PI589434	Viking	domestica	1/1	G/G	C/C	Yes	Yes
PI589441	Ingol	domestica	1/1	G/T	C/C	Yes	Yes
PI589469	Haralson	domestica	2/2	G/G	T/T	Yes	Yes
PI589478	Novosibirski Sweet	domestica	1/1	G/G	C/T	Yes	Yes
PI589486	Murray	domestica	1/1	G/G	T/T	Yes	Yes
PI589490	Trent	domestica	1/1	G/G	T/T	Yes	Yes
PI589520	Rhode Island Greening	domestica	1/2	G/T	C/T	Yes	Yes
PI589570	E36-7	hybrid	2/2	G/G	C/C	Yes	Yes
PI589571	E11-24	hybrid	1/1	G/G	C/C	Yes	Yes
PI589572	E14-32	hybrid	2/2	G/G	T/T	Yes	Yes
PI589576	Martini VH/430	domestica	1/2	T/T	C/C	Yes	No
PI589596	Calville Blanc	domestica	1/2	G/G	T/T	Yes	Yes
PI589645	Winter Majetin	domestica	1/1	G/T	C/C	Yes	Yes
PI589665	Sunburn	domestica	1/2	G/G	T/T	Yes	No
PI589777	PRI 1918-1	hybrid	1/2	G/G	C/C	Yes	Yes
PI589780	PRI 384-1	hybrid	1/1	G/G	C/C	Yes	Yes
PI589785	PRI 1346-2	hybrid	2/2	G/T	C/C	Yes	Yes
PI589789	PRI 1744-1	hybrid	1/1	G/G	C/C	Yes	Yes
PI589790	PRI 1484-1	hybrid	1/2	G/G	C/T	Yes	Yes
PI589791	PRI 1279-9	hybrid	1/2	G/G	C/T	Yes	Yes
PI589792	PRI 1850-4	hybrid	1/1	G/G	C/T	Yes	Yes
PI589794	PRI 1754-2	hybrid	1/2	G/G	C/T	Yes	Yes
PI589795	PRI 2482-100	hybrid	1/2	G/G	C/T	Yes	Yes
PI589805	Co-op 15	hybrid	1/1	G/G	C/T	Yes	Yes
PI589812	PRI 2377-1	hybrid	1/1	G/G	C/C	Yes	Yes
PI589819	PRI 2050-2	hybrid	1/2	G/T	C/C	Yes	Yes
PI589824	Jonsib Crab	hybrid	1/2	G/G	C/T	Yes	Yes
PI589829	PRI 333-9	hybrid	1/1	G/G	C/T	Yes	Yes
PI589841	Delicious	domestica	1/2	G/G	C/C	Yes	Yes
PI589845	Smith Jonathan	domestica	1/2	G/G	C/T	Yes	Yes
PI589913	Dorsett Golden	domestica	1/2	G/G	C/T	Yes	Yes
PI589946	PRI 1732-2	hybrid	1/1	G/G	C/C	Yes	Yes
PI589956	Antonovka 172670-B	domestica	1/1	G/G	C/C	Yes	Yes
PI589962	Jonafree	domestica	1/2	G/G	C/T	Yes	Yes
PI589970	Petrel	domestica	1/2	G/T	C/C	Yes	Yes
PI590043		kirghisorum	1/1	G/T	C/C	Yes	Yes
PI590069	E7-47	hybrid	1/1	G/G	C/T	Yes	Yes
PI590070	E7-54	hybrid	1/1	G/G	C/T	Yes	Yes
PI590071	E29-56	hybrid	1/2	G/G	C/C	Yes	Yes
PI590072	E31-10	hybrid	1/1	G/G	C/T	Yes	Yes
PI590079	PRI 1312-6	hybrid	2/2	G/G	C/T	Yes	Yes
PI590085	PRI 1176-1	hybrid	1/1	G/G	C/C	Yes	Yes
PI590183	Dayton	domestica	1/1	G/G	T/T	Yes	Yes
PI590184	Golden Delicious	domestica	1/2	G/T	C/T	Yes	Yes
PI590185	Jonathan	domestica	1/2	G/G	C/T	Yes	Yes
PI594099		asiatica	1/2	G/G	C/T	Yes	Yes
PI594102		prunifolia	1/1	G/G	C/C	Yes	Yes
PI594106		pumila	1/2	G/G	C/C	Yes	Yes
PI594107		asiatica	1/2	G/T	C/T	Yes	Yes
PI594111	Redfree	domestica	1/1	G/G	C/T	Yes	Yes
PI596280		sieversii	1/1	G/G	C/C	Yes	Yes
PI596282		sieversii	1/1	G/G	C/C	Yes	Yes
PI613976	KAZ 95 08-06	sieversii	1/1	G/G	C/C	Yes	Yes
PI613991	KAZ 96 07-03	sieversii	1/1	G/G	C/C	Yes	Yes
PI613998	KAZ 96 08-16	sieversii	1/1	G/G	C/C	Yes	Yes
PI619168		sylvestris	1/1	G/G	C/C	Yes	Yes
PI633799	KAZ 95 10-03F	sieversii	1/1	G/G	C/C	Yes	Yes
PI633801	KAZ 95 18-02P-33	sieversii	1/1	G/G	C/C	Yes	Yes
PI633802	KAZ 96 08-17	sieversii	1/1	G/T	C/C	Yes	Yes
PI633919	KAZ 96 05-05	sieversii	1/1	G/G	C/C	Yes	Yes
PI633922	KAZ 96 01-01P-20	sieversii	1/1	G/T	C/C	Yes	Yes
PI637780	KAZ 96 08-17	sieversii	1/1	G/G	C/C	Yes	Yes
PI657100	KAZ 96 09-02	sieversii	1/1	T/T	C/C	Yes	No
PI589763		angustifolia	1/1	G/G	T/T	No	No
PI589727		angustifolia	1/1	G/G	T/T	No	No
PI589772		angustifolia	1/1	G/G	T/T	No	No
PI589769		angustifolia	1/1	G/G	T/T	No	No
PI589765		angustifolia	1/1	G/G	T/T	No	No
PI589771		angustifolia	1/1	G/G	T/T	No	No
PI589773		angustifolia	1/1	G/G	T/T	No	No
PI589764		angustifolia	1/1	G/G	T/T	No	No
PI589761		angustifolia	1/1	G/G	T/T	No	No
PI589869		asiatica	1/1	G/G	C/C	No	No
PI613821		asiatica	1/1	G/G	C/C	No	No
PI619162	M. asiatica 'Rinki'	asiatica	1/2	G/G	C/T	No	No
PI589877		asiatica	1/2	G/T	C/T	No	No
PI322713	Mandshurica 2330	baccata	1/1	G/G	C/C	No	No
PI613842		baccata	1/1	G/G	C/C	No	No
PI589838	Hansen's #2	baccata	1/1	G/G	C/T	No	No
PI437055	Flexilis	baccata	1/1	G/G	T/T	No	No
PI588960	Rockii	baccata	1/1	G/G	T/T	No	No
PI594110	Jackii	baccata	1/1	G/G	T/T	No	No
PI286599		baccata	1/1	G/G	T/T	No	No
PI589477	Rosthern	baccata	1/1	G/G	T/T	No	No
PI613807	Borkh.	baccata	1/1	G/G	T/T	No	No
PI588903	Siberian Crab	baccata	1/1	G/G	T/T	No	No
PI590052		baccata	1/1	G/G	T/T	No	No
PI589281	RMJ 104	baccata	1/2	G/G	T/T	No	No
PI588930	Macrocarpa	bhutanica	1/1	G/G	T/T	No	No
PI633811	CH97 04-08	bhutanica	1/1	G/G	T/T	No	No
PI589393		bhutanica	1/1	G/G	T/T	No	No
PI633808	CH97 03-02	bhutanica	1/2	G/G	T/T	No	No
PI589170		brevipes	1/1	G/G	C/T	No	No
PI588927	Wynema	coronaria	1/1	G/G	C/T	No	No
PI589219	Kola	coronaria	1/1	G/G	C/T	No	No
PI590020		coronaria	1/1	G/G	T/T	No	No
PI589976		coronaria	1/1	G/G	T/T	No	No
PI589977		coronaria	1/1	G/G	T/T	No	No
PI589988		coronaria	1/1	G/G	T/T	No	No
PI589993		coronaria	1/1	G/G	T/T	No	No
PI590019		coronaria	1/1	G/G	T/T	No	No
PI589984		coronaria	1/1	G/G	T/T	No	No
PI589990		coronaria	1/1	G/G	T/T	No	No
PI590021		coronaria	1/1	G/G	T/T	No	No
PI589982		coronaria	1/1	G/G	T/T	No	No
PI590000		coronaria	1/1	G/G	T/T	No	No
PI589991		coronaria	1/1	G/G	T/T	No	No
PI613826		coronaria	1/1	G/G	T/T	No	No
PI589740		coronaria	1/1	G/G	T/T	No	No
PI589987		coronaria	1/1	G/G	T/T	No	No
PI589983		coronaria	1/1	G/T	C/C	No	No
PI589005	Matthews	coronaria	1/1	G/T	C/T	No	No
PI589312	Russian sdlg.	domestica	1/1	G/G	C/C	No	No
PI107196	Antonovka 1.5 pounds	domestica	1/1	G/G	C/C	No	No
PI588859	Yellow Transparent	domestica	1/1	G/G	C/C	No	No
PI104727	Irish Peach	domestica	1/1	G/G	C/C	No	No
PI188517	Koningszuur	domestica	1/1	G/G	C/C	No	No
PI588995	Antonovka Kamenichka	domestica	1/1	G/G	C/C	No	No
PI589710	Merton 793	domestica	1/1	G/G	C/C	No	No
PI589551	Tawria	domestica	1/1	G/G	C/C	No	No
PI483262	7/11/B	domestica	1/1	G/G	C/C	No	No
PI295282	Antonovka Mitchurin	domestica	1/1	G/G	C/C	No	No
PI588857	Caravel	domestica	1/1	G/G	C/C	No	No
PI588867	Spy Double Red	domestica	1/1	G/G	C/C	No	No
PI589493	Muscadet de Dieppe	domestica	1/1	G/G	C/C	No	No
PI589524	Glenorchie	domestica	1/1	G/G	C/C	No	No
PI589516	Morden 359	domestica	1/1	G/G	C/C	No	No
PI589345	Manitoba Spy	domestica	1/1	G/G	C/C	No	No
PI588815	Melred	domestica	1/1	G/G	C/C	No	No
PI589549	Eurika	domestica	1/1	G/G	C/C	No	No
PI173980	Feuillard	domestica	1/1	G/G	C/C	No	No
PI589568	Kardinal Bea	domestica	1/1	G/G	C/C	No	No
PI126873	Duchess Favorite	domestica	1/1	G/G	C/C	No	No
PI588832	Carroll	domestica	1/1	G/G	C/C	No	No
PI588777	Bellefleur Kitaika	domestica	1/1	G/G	C/C	No	No
PI588789	Antonovka Shafran	domestica	1/1	G/G	C/C	No	No
PI589481	Norland	domestica	1/1	G/G	C/C	No	No
PI588799	Winesap	domestica	1/1	G/G	C/C	No	No
PI589335	Antonovka Debnicka	domestica	1/1	G/G	C/C	No	No
PI589447	Norcue	domestica	1/1	G/G	C/C	No	No
PI589480	Westland	domestica	1/1	G/G	C/C	No	No
PI589358	Quinte	domestica	1/1	G/G	C/C	No	No
PI588849	Russian	domestica	1/1	G/G	C/C	No	No
PI589305	Rudens Suitrotais	domestica	1/1	G/G	C/C	No	No
PI352654	Elita 20 Marculesti	domestica	1/1	G/G	C/C	No	No
PI589451	CC-14-45	domestica	1/1	G/G	C/C	No	No
PI589494	Patterson	domestica	1/1	G/G	C/C	No	No
PI588811	MM.102	domestica	1/1	G/G	C/C	No	No
PI588813	M.20	domestica	1/1	G/G	C/C	No	No
PI324523	Budagovski No.9	domestica	1/1	G/G	C/C	No	No
PI588781	MM.104	domestica	1/1	G/G	C/C	No	No
PI588830	Budagovsky 57-490	domestica	1/1	G/G	C/C	No	No
PI437046	P.22	domestica	1/1	G/G	C/C	No	No
PI588816	M.7	domestica	1/1	G/G	C/C	No	No
PI588812	MM.111	domestica	1/1	G/G	C/C	No	No
PI588879	M.25	domestica	1/1	G/G	C/C	No	No
PI502164	G-22	domestica	1/1	G/G	C/C	No	No
PI437038	Budagovsky 57-146	domestica	1/1	G/G	C/C	No	No
PI437058	M.13	domestica	1/1	G/G	C/C	No	No
PI589926	M.10	domestica	1/1	G/G	C/C	No	No
PI274840	PK.14	domestica	1/1	G/G	C/C	No	No
PI588828	Trusevitch I-48-41	domestica	1/1	G/G	C/C	No	No
PI154165	Mitschurins Samenloser	domestica	1/1	G/G	C/C	No	No
PI107245	Severnii Bujon	domestica	1/1	G/G	C/C	No	No
PI104815	Suislepper	domestica	1/1	G/G	C/C	No	No
PI127011	Imperial	domestica	1/1	G/G	C/C	No	No
PI589021	Young America	domestica	1/1	G/G	C/C	No	No
PI245145	Toreno	domestica	1/1	G/G	C/C	No	No
PI588964	Michurin's Seedless	domestica	1/1	G/G	C/C	No	No
PI154166	Nitschners Erdbeerapfel	domestica	1/1	G/G	C/C	No	No
PI588951	Belle Sans Pepin	domestica	1/1	G/G	C/C	No	No
PI589923	Red Dijmanszoet	domestica	1/1	G/G	C/C	No	No
PI162545	Grosse Mouche	domestica	1/1	G/G	C/C	No	No
PI132272	Pigeonnet Blanc	domestica	1/1	G/G	C/C	No	No
PI255599	GDWF1	domestica	1/1	G/G	C/C	No	No
PI175010	King Harry	domestica	1/1	G/G	C/C	No	No
PI589725	Jubillee	domestica	1/1	G/G	C/C	No	No
PI589529	Lubec #1	domestica	1/1	G/G	C/C	No	No
PI104776	Akero	domestica	1/1	G/G	C/C	No	No
PI104799	Kavlas	domestica	1/1	G/G	C/C	No	No
PI104813	Sparreholm	domestica	1/1	G/G	C/C	No	No
PI259447	Bellefleur Rekord	domestica	1/1	G/G	C/C	No	No
PI134673	Tilsith	domestica	1/1	G/G	C/C	No	No
PI589153	Magnolia Gold	domestica	1/1	G/G	C/C	No	No
PI589487	Anis Aliy K-32	domestica	1/1	G/G	C/C	No	No
PI589855	Murasaki	domestica	1/1	G/G	C/C	No	No
PI123730	Red Joaneting	domestica	1/1	G/G	C/C	No	No
PI134672	Surprise	domestica	1/1	G/G	C/C	No	No
PI589433	Trebu	domestica	1/1	G/G	C/C	No	No
PI173983	Metais	domestica	1/1	G/G	C/C	No	No
PI589055	Field Spy	domestica	1/1	G/G	C/C	No	No
PI173979	Domaine	domestica	1/1	G/G	C/C	No	No
PI162722	Damelot	domestica	1/1	G/G	C/C	No	No
PI320872	Amasya #4	domestica	1/1	G/G	C/C	No	No
PI162735	Mottais	domestica	1/1	G/G	C/C	No	No
PI589928	M.13	domestica	1/1	G/G	C/C	No	No
PI263633	M. sp. 'Rootstock'	domestica	1/1	G/G	C/C	No	No
PI589863	Bemali	domestica	1/1	G/G	C/C	No	No
PI589329	Antonovka Polutorafuntovaya	domestica	1/1	G/G	C/C	No	No
PI437039	Budagovsky 57-233	domestica	1/1	G/G	C/C	No	No
PI175550	Trembletts Bitter	domestica	1/1	G/G	C/C	No	No
PI247025	Huidobro	domestica	1/1	G/G	C/C	No	No
PI125273	Venus Pippin	domestica	1/1	G/G	C/C	No	No
PI175551	Twistbody Jersey	domestica	1/1	G/G	C/C	No	No
PI590158	Goodland	domestica	1/1	G/G	C/C	No	No
PI589442	Braeburn	domestica	1/1	G/G	C/C	No	No
PI589068	Earlibrite Delicious	domestica	1/1	G/G	C/C	No	No
PI132276	Rambourg d'Automme	domestica	1/1	G/G	C/C	No	No
PI589203	Hunter Spy 2-4-4	domestica	1/1	G/G	C/C	No	No
PI590186	Wijcik McIntosh	domestica	1/1	G/G	C/T	No	No
PI383515	Poeltsamaa Winter Apple	domestica	1/1	G/G	C/T	No	No
PI589491	Korichnoe Polosatoje	domestica	1/1	G/G	C/T	No	No
PI589472	Noran	domestica	1/1	G/G	C/T	No	No
PI300258	Belle de Boskoop	domestica	1/1	G/G	C/T	No	No
PI589435	Berner Rosen	domestica	1/1	G/G	C/T	No	No
PI349326	Wemmershoek	domestica	1/1	G/G	C/T	No	No
PI131964	Berglander	domestica	1/1	G/G	C/T	No	No
PI588792	Hawaii	domestica	1/1	G/G	C/T	No	No
PI588819	Vista Bella	domestica	1/1	G/G	C/T	No	No
PI589324	Virginia Crab	domestica	1/1	G/G	C/T	No	No
PI589429	Merton Knave	domestica	1/1	G/G	C/T	No	No
PI114318	Ingers	domestica	1/1	G/G	C/T	No	No
PI588942	Julyred	domestica	1/1	G/G	C/T	No	No
PI143180	Lobo	domestica	1/1	G/G	C/T	No	No
PI589525	T-3913	domestica	1/1	G/G	C/T	No	No
PI589361	Scotia	domestica	1/1	G/G	C/T	No	No
PI589917	Jamba	domestica	1/1	G/G	C/T	No	No
PI589658	St. Edmund's Russet	domestica	1/1	G/G	C/T	No	No
PI123733	Bedan des parts	domestica	1/1	G/G	C/T	No	No
PI588971	Roxbury Russet	domestica	1/1	G/G	C/T	No	No
PI589694	Sunset	domestica	1/1	G/G	C/T	No	No
PI588871	Spartan	domestica	1/1	G/G	C/T	No	No
PI589541	Amur Naliv	domestica	1/1	G/G	C/T	No	No
PI589585	Holaart Doux	domestica	1/1	G/G	C/T	No	No
PI588817	McIntosh Summerland Red	domestica	1/1	G/G	C/T	No	No
PI589647	Northwood	domestica	1/1	G/G	C/T	No	No
PI589483	Altaiski Sweet	domestica	1/1	G/G	C/T	No	No
PI589555	Joys	domestica	1/1	G/G	C/T	No	No
PI589444	Reinette Clochard	domestica	1/1	G/G	C/T	No	No
PI506359	Heimenhofer	domestica	1/1	G/G	C/T	No	No
PI589476	Ottawa 5210	domestica	1/1	G/G	C/T	No	No
PI588863	Jerseymac	domestica	1/1	G/G	C/T	No	No
PI589504	Kestrel	domestica	1/1	G/G	C/T	No	No
PI588968	Rogers McIntosh	domestica	1/1	G/G	C/T	No	No
PI589548	Mleevskaya Crasavitsa	domestica	1/1	G/G	C/T	No	No
PI383503	Chulanka	domestica	1/1	G/G	C/T	No	No
PI255898	Tohoku 2	domestica	1/1	G/G	C/T	No	No
PI588814	Trusevitch V-5-38	domestica	1/1	G/G	C/T	No	No
PI392293	AR 86-1-6	domestica	1/1	G/G	C/T	No	No
PI632625	Paulista	domestica	1/1	G/G	C/T	No	No
PI589479	Ottawa 271	domestica	1/1	G/G	C/T	No	No
PI589852	Ohio Nonpareil	domestica	1/1	G/G	C/T	No	No
PI247021	Cox's Orange	domestica	1/1	G/G	C/T	No	No
PI589924	Sweet Caroline	domestica	1/1	G/G	C/T	No	No
PI162547	Doux Tardif	domestica	1/1	G/G	C/T	No	No
PI161840	Lorna Doone	domestica	1/1	G/G	C/T	No	No
PI383504	Creamy Kitaika	domestica	1/1	G/G	C/T	No	No
PI131105	Gros Frequin	domestica	1/1	G/G	C/T	No	No
PI589023	Early McIntosh	domestica	1/1	G/G	C/T	No	No
PI247442	Alfa 68	domestica	1/1	G/G	C/T	No	No
PI589061	Martha	domestica	1/1	G/G	C/T	No	No
PI589844	Golden Winesap	domestica	1/1	G/G	C/T	No	No
PI589183	Cornwall McIntosh 2-2-2-4	domestica	1/1	G/G	C/T	No	No
PI132225	Gewurzluiken	domestica	1/1	G/G	C/T	No	No
PI589918	Jan Steen	domestica	1/1	G/G	C/T	No	No
PI122620	Pres. Descours-Desacres	domestica	1/1	G/G	C/T	No	No
PI162715	Doux Tardif	domestica	1/1	G/G	C/T	No	No
PI589149	Collins June	domestica	1/1	G/G	C/T	No	No
PI199420	Padley's Pippin	domestica	1/1	G/G	C/T	No	No
PI267822	Vered	domestica	1/1	G/G	C/T	No	No
PI102148	Rott jarnpple	domestica	1/1	G/G	C/T	No	No
PI588745	Pohorka	domestica	1/1	G/G	C/T	No	No
PI307380	Nubeena	domestica	1/1	G/G	C/T	No	No
PI194106	Johannes Bottner	domestica	1/1	G/G	C/T	No	No
PI589295	Hendrick Sweet	domestica	1/1	G/G	C/T	No	No
PI589925	Zoete Ermgaard	domestica	1/1	G/G	C/T	No	No
PI131215	Nanny	domestica	1/1	G/G	C/T	No	No
PI589328	Alpha 68B	domestica	1/1	G/G	C/T	No	No
PI205460	Merton Beauty	domestica	1/1	G/G	C/T	No	No
PI589015	Early Harvest	domestica	1/1	G/G	C/T	No	No
PI133750	Stone Pippin	domestica	1/1	G/G	C/T	No	No
PI136605	Royale d'Angleterre	domestica	1/1	G/G	C/T	No	No
PI589070	Griffith	domestica	1/1	G/G	C/T	No	No
PI137090	Bellefleur Double	domestica	1/1	G/G	C/T	No	No
PI589327	Alpha 68A	domestica	1/1	G/G	C/T	No	No
PI188521	Reinette van Ekenstein	domestica	1/1	G/G	C/T	No	No
PI589069	Green Peak McIntosh 2-2-4-4	domestica	1/1	G/G	C/T	No	No
PI280015	Mariborka	domestica	1/1	G/G	C/T	No	No
PI589054	Red Astrachan	domestica	1/1	G/G	C/T	No	No
PI125566	Surpasse Frequin	domestica	1/1	G/G	C/T	No	No
PI127311	Amere de Berthecourt	domestica	1/1	G/G	C/T	No	No
PI274066	Hermann	domestica	1/1	G/G	C/T	No	No
PI589590	Keuleman	domestica	1/1	G/G	C/T	No	No
PI589134	Boiken	domestica	1/1	G/G	C/T	No	No
PI590147	Delawine	domestica	1/1	G/G	C/T	No	No
PI589093	Winchester	domestica	1/1	G/G	C/T	No	No
PI589150	Lowry	domestica	1/1	G/G	C/T	No	No
PI589175	Coat Jersey	domestica	1/1	G/G	C/T	No	No
PI588999	MacSpur	domestica	1/1	G/G	C/T	No	No
PI589557	Calvil Crymskiy	domestica	1/1	G/G	C/T	No	No
PI588806	Chisel Jersey	domestica	1/1	G/G	T/T	No	No
PI506361	Thorgauer Weinapfel	domestica	1/1	G/G	T/T	No	No
PI589498	Dab 100	domestica	1/1	G/G	T/T	No	No
PI589671	Court Royal	domestica	1/1	G/G	T/T	No	No
PI589587	Court Pendu Rose	domestica	1/1	G/G	T/T	No	No
PI502162	FO-80-10	domestica	1/1	G/G	T/T	No	No
PI589691	Tale Sweet	domestica	1/1	G/G	T/T	No	No
PI588851	Budagovsky 57-491	domestica	1/1	G/G	T/T	No	No
PI173986	Noel Deschamps	domestica	1/1	G/G	T/T	No	No
PI589847	Holland	domestica	1/1	G/G	T/T	No	No
PI589718	Northland	domestica	1/1	G/G	T/T	No	No
PI157734	Pine Golden Pippin	domestica	1/1	G/G	T/T	No	No
PI589309	William Crump	domestica	1/1	G/G	T/T	No	No
PI187352	Fuero Rous	domestica	1/1	G/G	T/T	No	No
PI588848	Cortland	domestica	1/1	G/T	C/C	No	No
PI589648	Rosemary Russet	domestica	1/1	G/T	C/C	No	No
PI589521	Noret	domestica	1/1	G/T	C/C	No	No
PI158730	Binet Rouge	domestica	1/1	G/T	C/C	No	No
PI589579	Quastresse	domestica	1/1	G/T	C/C	No	No
PI589563	Brettacher	domestica	1/1	G/T	C/C	No	No
PI588746	Mislimka	domestica	1/1	G/T	C/C	No	No
PI161829	Belle Norman	domestica	1/1	G/T	C/C	No	No
PI589593	Blenheim Orange	domestica	1/1	G/T	C/C	No	No
PI589363	Wellington	domestica	1/1	G/T	C/C	No	No
PI589703	Kingston Black	domestica	1/1	G/T	C/C	No	No
PI589523	Harcourt	domestica	1/1	G/T	C/C	No	No
PI590139	Reinette Ontz	domestica	1/1	G/T	C/C	No	No
PI437062	Karastojanka	domestica	1/1	G/T	C/C	No	No
PI437061	Aivania	domestica	1/1	G/T	C/C	No	No
PI589002	Jonagram	domestica	1/1	G/T	C/C	No	No
PI188524	Storappel	domestica	1/1	G/T	C/C	No	No
PI134819	Aargauer Jubilaums	domestica	1/1	G/T	C/C	No	No
PI341745	Maunzenapfel	domestica	1/1	G/T	C/C	No	No
PI589496	Z 73	domestica	1/1	G/T	C/C	No	No
PI141240	Mannington Pearmain	domestica	1/1	G/T	C/C	No	No
PI589130	Rose Bud	domestica	1/1	G/T	C/C	No	No
PI589196	Crow Egg	domestica	1/1	G/T	C/C	No	No
PI137056	Surprise Reinette	domestica	1/1	G/T	C/C	No	No
PI383526	Yellow Arkad	domestica	1/1	G/T	C/C	No	No
PI172608	BV 82.10	domestica	1/1	G/T	C/C	No	No
PI613948	Kandil Sinap	domestica	1/1	G/T	C/C	No	No
PI199100	Cheddar	domestica	1/1	G/T	C/C	No	No
PI589078	Gideon	domestica	1/1	G/T	C/C	No	No
PI589053	Lady	domestica	1/1	G/T	C/T	No	No
PI589550	Slava Pobeditelyam	domestica	1/1	G/T	C/T	No	No
PI589708	Red Dougherty	domestica	1/1	G/T	C/T	No	No
PI588821	Patul	domestica	1/1	G/T	C/T	No	No
PI374265	57-56-92	domestica	1/1	G/T	C/T	No	No
PI589567	Schneiderapfel	domestica	1/1	G/T	C/T	No	No
PI158618	Crimson King	domestica	1/1	G/T	C/T	No	No
PI506360	Hordapfel	domestica	1/1	G/T	C/T	No	No
PI588855	Tydeman Red (Cooper)	domestica	1/1	G/T	C/T	No	No
PI589915	Dubbele Zoete Aagt	domestica	1/1	G/T	C/T	No	No
PI589890	Chehalis	domestica	1/1	G/T	C/T	No	No
PI589886	Beverly Hills	domestica	1/1	G/T	C/T	No	No
PI588843	Bessemianka Michurina	domestica	1/1	G/T	C/T	No	No
PI105388	Paradiso	domestica	1/1	G/T	C/T	No	No
PI589575	Ellison's Orange	domestica	1/1	G/T	C/T	No	No
PI183961	Canavial-14	domestica	1/1	G/T	C/T	No	No
PI175552	Vagnon Ascher	domestica	1/1	G/T	C/T	No	No
PI104807	Pederstrup	domestica	1/1	G/T	C/T	No	No
PI162741	Reinette Tres Tardive	domestica	1/1	G/T	C/T	No	No
PI161762	Jaune lu Desert	domestica	1/1	G/T	C/T	No	No
PI320873	Amasya #5	domestica	1/1	G/T	C/T	No	No
PI137047	Prince Nicolas	domestica	1/1	G/T	C/T	No	No
PI161759	Caillouett	domestica	1/1	G/T	C/T	No	No
PI262960	Sipolins	domestica	1/1	G/T	C/T	No	No
PI131975	Pomme Framboise	domestica	1/1	G/T	C/T	No	No
PI588952	Arkansas	domestica	1/1	G/T	C/T	No	No
PI162724	Lande	domestica	1/1	G/T	C/T	No	No
PI588749	BII	domestica	1/1	G/T	C/T	No	No
PI320871	Amasya #3	domestica	1/1	G/T	C/T	No	No
PI588800	Antonovka Zheltaia	domestica	1/1	G/T	C/T	No	No
PI589310	Harvey (England)	domestica	1/1	G/T	C/T	No	No
PI342430	Melon	domestica	1/1	G/T	C/T	No	No
PI162720	Calville du Mont d'Or	domestica	1/1	G/T	C/T	No	No
PI264689	Djulabia	domestica	1/1	T/T	C/C	No	No
PI102639	Circassian Apple	domestica	1/1	T/T	C/C	No	No
PI589542	Narjadnoye Crysmskoye	domestica	1/2	G/G	C/C	No	No
PI134431	Mobb's Royal	domestica	1/2	G/G	C/C	No	No
PI589560	Livadiyskoye	domestica	1/2	G/G	C/C	No	No
PI589706	Earliblaze	domestica	1/2	G/G	C/C	No	No
PI437064	Yar Mohammadi	domestica	1/2	G/G	C/C	No	No
PI589439	Schweizer Orangenapfel	domestica	1/2	G/G	C/C	No	No
PI589675	Winston	domestica	1/2	G/G	C/C	No	No
PI107171	Bramley's Seedling	domestica	1/2	G/G	C/C	No	No
PI483261	3/11/B	domestica	1/2	G/G	C/C	No	No
PI134808	Glockenapfel	domestica	1/2	G/G	C/C	No	No
PI589559	Crymus	domestica	1/2	G/G	C/C	No	No
PI589902	Regent	domestica	1/2	G/G	C/C	No	No
PI589707	Lord Wolsley	domestica	1/2	G/G	C/C	No	No
PI293887	Brusnichnoe	domestica	1/2	G/G	C/C	No	No
PI589035	Oregon Spur Delicious	domestica	1/2	G/G	C/C	No	No
PI589315	Delistein	domestica	1/2	G/G	C/C	No	No
PI134668	Pomme Cloche	domestica	1/2	G/G	C/C	No	No
PI588790	Bisbee	domestica	1/2	G/G	C/C	No	No
PI104781	Bodil Neergaard	domestica	1/2	G/G	C/C	No	No
PI162713	Maunerbe	domestica	1/2	G/G	C/C	No	No
PI589052	Bancroft	domestica	1/2	G/G	C/C	No	No
PI589110	Dermen Delicious 4X	domestica	1/2	G/G	C/C	No	No
PI131010	Seestermuher Zitronenapfel	domestica	1/2	G/G	C/C	No	No
PI589064	Fruitland Delicious	domestica	1/2	G/G	C/C	No	No
PI589598	La Paix	domestica	1/2	G/G	C/C	No	No
PI279323	Pitmaston Pineapple x 692	domestica	1/2	G/G	C/C	No	No
PI588784	Antonovka	domestica	1/2	G/G	C/C	No	No
PI589047	Farmer Spy	domestica	1/2	G/G	C/C	No	No
PI176379	Sonderskov	domestica	1/2	G/G	C/C	No	No
PI259452	Pepin Shafrannyi	domestica	1/2	G/G	C/C	No	No
PI589894	Keepsake	domestica	1/2	G/G	C/T	No	No
PI588853	Cox's Orange Pippin	domestica	1/2	G/G	C/T	No	No
PI589024	Crimson Beauty	domestica	1/2	G/G	C/T	No	No
PI589436	Karmijn	domestica	1/2	G/G	C/T	No	No
PI199525	Amanishiki	domestica	1/2	G/G	C/T	No	No
PI589501	Norda	domestica	1/2	G/G	C/T	No	No
PI588833	King	domestica	1/2	G/G	C/T	No	No
PI588803	Chestnut Crab	domestica	1/2	G/G	C/T	No	No
PI502163	F1-48-95	domestica	1/2	G/G	C/T	No	No
PI588810	Nittany	domestica	1/2	G/G	C/T	No	No
PI588779	Wealthy Double Red PC-310	domestica	1/2	G/G	C/T	No	No
PI589453	Ottawa 546	domestica	1/2	G/G	C/T	No	No
PI255900	Tohoku 4	domestica	1/2	G/G	C/T	No	No
PI131007	Minister von Hammerstein	domestica	1/2	G/G	C/T	No	No
PI589586	Radoux	domestica	1/2	G/G	C/T	No	No
PI209939	Subtropical Apple	domestica	1/2	G/G	C/T	No	No
PI588948	Webster	domestica	1/2	G/G	C/T	No	No
PI589534	Sudeten Reinette	domestica	1/2	G/G	C/T	No	No
PI588791	Grimes Golden	domestica	1/2	G/G	C/T	No	No
PI307382	Sturmer Pippin	domestica	1/2	G/G	C/T	No	No
PI502248	Lady Williams	domestica	1/2	G/G	C/T	No	No
PI588773	Yellow Newtown	domestica	1/2	G/G	C/T	No	No
PI588860	Spigold	domestica	1/2	G/G	C/T	No	No
PI589470	Collet	domestica	1/2	G/G	C/T	No	No
PI589485	Norson	domestica	1/2	G/G	C/T	No	No
PI589538	Tropical Beauty	domestica	1/2	G/G	C/T	No	No
PI589899	Red Baron	domestica	1/2	G/G	C/T	No	No
PI437037	Ein Shemer 28	domestica	1/2	G/G	C/T	No	No
PI589919	Korallo	domestica	1/2	G/G	C/T	No	No
PI589340	Ottawa 292	domestica	1/2	G/G	C/T	No	No
PI199527	Korei	domestica	1/2	G/G	C/T	No	No
PI589505	Z 185	domestica	1/2	G/G	C/T	No	No
PI589083	Salome	domestica	1/2	G/G	C/T	No	No
PI589462	F 14 A15	domestica	1/2	G/G	C/T	No	No
PI589650	Ellis Bitter	domestica	1/2	G/G	C/T	No	No
PI589357	Ranger	domestica	1/2	G/G	C/T	No	No
PI589903	Smokehouse	domestica	1/2	G/G	C/T	No	No
PI589698	Captain Kidd	domestica	1/2	G/G	C/T	No	No
PI589695	Merton Pearmain	domestica	1/2	G/G	C/T	No	No
PI588794	MM.109	domestica	1/2	G/G	C/T	No	No
PI632623	Brazil	domestica	1/2	G/G	C/T	No	No
PI632624	Br-1	domestica	1/2	G/G	C/T	No	No
PI589686	Arthur Turner	domestica	1/2	G/G	C/T	No	No
PI158588	TB 38/60	domestica	1/2	G/G	C/T	No	No
PI207636	Red Cinnamon	domestica	1/2	G/G	C/T	No	No
PI613831	Rosu de Cluj	domestica	1/2	G/G	C/T	No	No
PI262965	Uljanisceva	domestica	1/2	G/G	C/T	No	No
PI589001	Winter Sweet Paradise	domestica	1/2	G/G	C/T	No	No
PI293889	Krapchatoe	domestica	1/2	G/G	C/T	No	No
PI589854	Chieftain	domestica	1/2	G/G	C/T	No	No
PI392312	Edward VII	domestica	1/2	G/G	C/T	No	No
PI588751	BII	domestica	1/2	G/G	C/T	No	No
PI588750	BII	domestica	1/2	G/G	C/T	No	No
PI188525	Vogelcalville	domestica	1/2	G/G	C/T	No	No
PI161831	Cherry Pearmain	domestica	1/2	G/G	C/T	No	No
PI172609	BV 8421	domestica	1/2	G/G	C/T	No	No
PI589159	Jerseyred	domestica	1/2	G/G	C/T	No	No
PI589097	Welday Jonathan 2-2-4-4	domestica	1/2	G/G	C/T	No	No
PI125746	Grise Dieppoise	domestica	1/2	G/G	C/T	No	No
PI589049	Kelly #1	domestica	1/2	G/G	C/T	No	No
PI30326	Muz-alma	domestica	1/2	G/G	C/T	No	No
PI279645	Odin	domestica	1/2	G/G	C/T	No	No
PI158736	Reine des Hatives	domestica	1/2	G/G	C/T	No	No
PI344552	Herma	domestica	1/2	G/G	C/T	No	No
PI589056	Redford	domestica	1/2	G/G	C/T	No	No
PI589060	Vandevere	domestica	1/2	G/G	C/T	No	No
PI161407	Lemoen	domestica	1/2	G/G	C/T	No	No
PI302301	Eickhoff	domestica	1/2	G/G	C/T	No	No
PI589532	Blahova Ruzena	domestica	1/2	G/G	C/T	No	No
PI141243	Rougemont	domestica	1/2	G/G	C/T	No	No
PI589964	Sinta	domestica	1/2	G/G	C/T	No	No
PI589945	Michaelmas Red	domestica	1/2	G/G	C/T	No	No
PI589206	Johnson McIntosh 2-4-4-4	domestica	1/2	G/G	C/T	No	No
PI588748	BII	domestica	1/2	G/G	C/T	No	No
PI589237	Bogo Belle de Boskoop	domestica	1/2	G/G	C/T	No	No
PI589302	Ottawa SRO 522	domestica	1/2	G/G	C/T	No	No
PI131561	Reinette Jaeghers	domestica	1/2	G/G	C/T	No	No
PI199533	Shinsei	domestica	1/2	G/G	C/T	No	No
PI590129	Golden Pippin	domestica	1/2	G/G	C/T	No	No
PI589726	Britegold	domestica	1/2	G/G	T/T	No	No
PI280401	Ein Shemer	domestica	1/2	G/G	T/T	No	No
PI589669	Holiday	domestica	1/2	G/G	T/T	No	No
PI589597	Pigeonnet	domestica	1/2	G/G	T/T	No	No
PI589566	Baumann's Reinette	domestica	1/2	G/G	T/T	No	No
PI588858	Jonamac	domestica	1/2	G/G	T/T	No	No
PI205461	Merton Delight	domestica	1/2	G/G	T/T	No	No
PI589662	Brown's Apple	domestica	1/2	G/G	T/T	No	No
PI589696	Chiver's Delight	domestica	1/2	G/G	T/T	No	No
PI127009	Laxton's Fortune	domestica	1/2	G/G	T/T	No	No
PI200781	Saint Martin	domestica	1/2	G/G	T/T	No	No
PI588985	Deacon Jones	domestica	1/2	G/G	T/T	No	No
PI187296	Bouteille	domestica	1/2	G/G	T/T	No	No
PI613828	Delicios de Voinesti	domestica	1/2	G/T	C/C	No	No
PI589145	Niagara	domestica	1/2	G/T	C/C	No	No
PI589158	Perrine York 2-4-4-4	domestica	1/2	G/T	C/C	No	No
PI392309	Potter	domestica	1/2	G/T	C/C	No	No
PI588820	Wayne	domestica	1/2	G/T	C/C	No	No
PI589042	Middleton Fameuse	domestica	1/2	G/T	C/C	No	No
PI588958	Akin	domestica	1/2	G/T	C/C	No	No
PI588793	Snow	domestica	1/2	G/T	C/C	No	No
PI589697	Stoke Red	domestica	1/2	G/T	C/C	No	No
PI589887	Blairmont	domestica	1/2	G/T	C/C	No	No
PI589325	Sungold	domestica	1/2	G/T	C/C	No	No
PI588972	Joan	domestica	1/2	G/T	C/C	No	No
PI589128	Marachal	domestica	1/2	G/T	C/C	No	No
PI589291	Bean	domestica	1/2	G/T	C/C	No	No
PI132273	Pigeonnet Rouge	domestica	1/2	G/T	C/C	No	No
PI175547	Silvercup	domestica	1/2	G/T	C/C	No	No
PI589067	Redgold	domestica	1/2	G/T	C/C	No	No
PI589355	Inducoa No. 1	domestica	1/2	G/T	C/C	No	No
PI392308	Kile	domestica	1/2	G/T	C/C	No	No
PI 644174	Honeycrisp	domestica	1/2	G/T	C/C	No	No
PI590179	E.8	domestica	1/2	G/T	C/T	No	No
PI589458	Goldgelb 55544	domestica	1/2	G/T	C/T	No	No
PI589562	Oldenburg	domestica	1/2	G/T	C/T	No	No
PI588796	Frumos de Voinesta	domestica	1/2	G/T	C/T	No	No
PI589475	Lindel	domestica	1/2	G/T	C/T	No	No
PI304637	Summerred	domestica	1/2	G/T	C/T	No	No
PI589584	Belle de Nordhaussen	domestica	1/2	G/T	C/T	No	No
PI589539	Zlatna Resistenta	domestica	1/2	G/T	C/T	No	No
PI588982	Ozark Gold	domestica	1/2	G/T	C/T	No	No
PI589445	Charden	domestica	1/2	G/T	C/T	No	No
PI589448	Golden Precoce	domestica	1/2	G/T	C/T	No	No
PI483263	10/12/B	domestica	1/2	G/T	C/T	No	No
PI589884	Baldwin	domestica	1/2	G/T	C/T	No	No
PI588979	Spencer	domestica	1/2	G/T	C/T	No	No
PI483255	Priam	domestica	1/2	G/T	C/T	No	No
PI589904	Smoothgold	domestica	1/2	G/T	C/T	No	No
PI589512	F 12 A28	domestica	1/2	G/T	C/T	No	No
PI134820	Brunnerling	domestica	1/2	G/T	C/T	No	No
PI589136	Razor Golden Delicious	domestica	1/2	G/T	C/T	No	No
PI200780	Muscadet Bernay	domestica	1/2	G/T	C/T	No	No
PI589961	Sir Prize	domestica	1/2	G/T	C/T	No	No
PI199419	Lamb Abbey Pearmain-B	domestica	1/2	G/T	C/T	No	No
PI283698	Imperial Stayman	domestica	1/2	G/T	C/T	No	No
PI589851	Potomac	domestica	1/2	G/T	C/T	No	No
PI589079	Geneva	domestica	1/2	G/T	C/T	No	No
PI589254	Doud Golden Delicious 2-4-4-4	domestica	1/2	G/T	C/T	No	No
PI589072	Ingram	domestica	1/2	G/T	C/T	No	No
PI589294	Fallawater	domestica	1/2	G/T	C/T	No	No
PI589582	Rambour Franc	domestica	1/2	G/T	C/T	No	No
PI589020	Sweet McIntosh	domestica	1/2	G/T	C/T	No	No
PI589893	Holly	domestica	2/2	G/G	C/C	No	No
PI588836	Gloster 69	domestica	2/2	G/G	C/C	No	No
PI344550	Clivia	domestica	2/2	G/G	C/C	No	No
PI589132	Green Peak Spy #1	domestica	2/2	G/G	C/C	No	No
PI255899	Akane	domestica	2/2	G/G	C/T	No	No
PI589545	Vystavochnoye	domestica	2/2	G/G	C/T	No	No
PI589362	Melrose	domestica	2/2	G/G	C/T	No	No
PI589905	State Fair	domestica	2/2	G/G	C/T	No	No
PI589518	Sandel	domestica	2/2	G/G	C/T	No	No
PI589547	Novinka	domestica	2/2	G/G	C/T	No	No
PI589437	Primrouge	domestica	2/2	G/G	C/T	No	No
PI589853	Coconut Crunch	domestica	2/2	G/G	C/T	No	No
PI590220	Hardy Cumberland	domestica	2/2	G/G	C/T	No	No
PI589502	Z 71	domestica	2/2	G/G	T/T	No	No
PI588939	Honeygold	domestica	2/2	G/G	T/T	No	No
PI589440	Elstar	domestica	2/2	G/G	T/T	No	No
PI589186	Lakeland	domestica	2/2	G/G	T/T	No	No
PI590146	Crandall	domestica	2/2	G/G	T/T	No	No
PI589025	Splendor(Stark)	domestica	2/2	G/T	C/C	No	No
PI589896	Northwest Greening	domestica	2/2	G/T	C/T	No	No
PI347268	Kokko strain 2	domestica	2/2	G/T	C/T	No	No
PI188523	ShellinKout	domestica	2/2	G/T	C/T	No	No
PI590218	Goldrush	domestica	2/2	G/T	C/T	No	No
PI588868		florentina	1/1	G/G	T/T	No	No
PI589827	821	floribunda	1/1	G/G	C/T	No	No
PI588918		floribunda	1/1	G/G	C/T	No	No
PI589742		floribunda	1/1	G/G	C/T	No	No
PI589936		fusca	1/1	G/G	C/C	No	No
PI589941		fusca	1/1	G/G	T/T	No	No
PI589933		fusca	1/1	G/G	T/T	No	No
PI589975		fusca	1/1	G/G	T/T	No	No
PI594105		fusca	1/1	G/G	T/T	No	No
PI589275		fusca	1/1	G/G	T/T	No	No
PI613886		fusca	1/1	G/G	T/T	No	No
PI589938		fusca	1/1	G/G	T/T	No	No
PI590038		fusca	1/1	G/G	T/T	No	No
PI589972		halliana	1/1	G/G	T/T	No	No
PI589246	Parkman	halliana	1/1	G/G	T/T	No	No
PI589013	Spontanea	halliana	1/1	G/G	T/T	No	No
PI589420	M. hartwigii	hartwigii	1/1	G/G	C/T	No	No
PI594113		honanensis	1/1	G/G	T/T	No	No
PI589879		honanensis	1/1	G/G	T/T	No	No
PI633818	CH97 07-07	hupehensis	1/1	G/G	T/T	No	No
PI633807	CH97 03-01	hupehensis	1/1	G/G	T/T	No	No
PI589522		hupehensis	1/1	G/G	T/T	No	No
PI122586		hupehensis	1/1	G/G	T/T	No	No
PI613811		hupehensis	1/1	G/G	T/T	No	No
PI589760		hupehensis	1/1	G/G	T/T	No	No
PI590041		hupehensis	1/1	G/G	T/T	No	No
PI633812	CH97 04-13	hupehensis	1/1	G/T	C/T	No	No
PI613834		hupehensis	1/2	G/G	C/T	No	No
PI588824	Almey	hybrid	1/1	G/G	C/C	No	No
PI588870	Dolgo	hybrid	1/1	G/G	C/C	No	No
PI437048	Shelley	hybrid	1/1	G/G	C/C	No	No
PI589338	Columbia	hybrid	1/1	G/G	C/C	No	No
PI589450	Parkland	hybrid	1/1	G/G	C/C	No	No
PI148703	Arrow	hybrid	1/1	G/G	C/C	No	No
PI589359	Bedford	hybrid	1/1	G/G	C/C	No	No
PI589484	Tanner	hybrid	1/1	G/G	C/C	No	No
PI588957	Columbia Crab	hybrid	1/1	G/G	C/C	No	No
PI588875	Dab 325	hybrid	1/1	G/G	C/C	No	No
PI588856	Ottawa 8	hybrid	1/1	G/G	C/C	No	No
PI588873	MM.106	hybrid	1/1	G/G	C/C	No	No
PI589500	Cameron	hybrid	1/1	G/G	C/C	No	No
PI589607	Sasha	hybrid	1/1	G/G	C/C	No	No
PI589460	Selkirk	hybrid	1/1	G/G	C/C	No	No
PI135983	Kurosh Siberica x Bellfleur	hybrid	1/1	G/G	C/C	No	No
PI589250	Red Jacket	hybrid	1/1	G/G	C/C	No	No
PI588809	Sparkler	hybrid	1/1	G/G	C/C	No	No
PI589639	South Dakota Winter	hybrid	1/1	G/G	C/C	No	No
PI589737	Freeman Hybrid	hybrid	1/1	G/G	C/C	No	No
PI589959	MA # 8	hybrid	1/1	G/G	C/T	No	No
PI589820	Prairie Fire	hybrid	1/1	G/G	C/T	No	No
PI588804	Kansas K14	hybrid	1/1	G/G	C/T	No	No
PI588822	Red Splendor	hybrid	1/1	G/G	C/T	No	No
PI483268	Butterball	hybrid	1/1	G/G	C/T	No	No
PI588947	Radiant	hybrid	1/1	G/G	C/T	No	No
PI589499	Purple Wave	hybrid	1/1	G/G	C/T	No	No
PI588774	Strathmore	hybrid	1/1	G/G	C/T	No	No
PI589507	Hamilton	hybrid	1/1	G/G	C/T	No	No
PI589508	Kobenza	hybrid	1/1	G/G	C/T	No	No
PI588775	Osman	hybrid	1/1	G/G	C/T	No	No
PI589456	Evelyn	hybrid	1/1	G/G	C/T	No	No
PI589341	Spy 227	hybrid	1/1	G/G	C/T	No	No
PI589364	Eleyi	hybrid	1/1	G/G	C/T	No	No
PI589519	Trailman	hybrid	1/1	G/G	C/T	No	No
PI589349	Ottawa 5	hybrid	1/1	G/G	C/T	No	No
PI588864	Liset (Crab)	hybrid	1/1	G/G	C/T	No	No
PI307503	Edith	hybrid	1/1	G/G	C/T	No	No
PI589506	Hoser	hybrid	1/1	G/G	C/T	No	No
PI589290	C-13-30-88	hybrid	1/1	G/G	C/T	No	No
PI127702	Olga Crab	hybrid	1/1	G/G	C/T	No	No
PI589862	Irene	hybrid	1/1	G/G	C/T	No	No
PI589269	Golden Spires	hybrid	1/1	G/G	C/T	No	No
PI280024	Claygate Pearmain	hybrid	1/1	G/G	C/T	No	No
PI588913	Spring Snow	hybrid	1/1	G/G	C/T	No	No
PI588984	Kensib	hybrid	1/1	G/G	C/T	No	No
PI588862	Heyer #12	hybrid	1/1	G/G	C/T	No	No
PI590151	Ottawa #1	hybrid	1/1	G/G	C/T	No	No
PI589057	Cowichan	hybrid	1/1	G/G	C/T	No	No
PI589951	Co-op 12	hybrid	1/1	G/G	C/T	No	No
PI589604	Kit Trio	hybrid	1/1	G/G	C/T	No	No
PI589810	PRI 1660-6	hybrid	1/1	G/G	C/T	No	No
PI589636	Wiyuta	hybrid	1/1	G/G	C/T	No	No
PI589273	Gloriosa	hybrid	1/1	G/G	C/T	No	No
PI589818	Mildew Immune Seedling	hybrid	1/1	G/G	C/T	No	No
PI589733	Indian Summer	hybrid	1/1	G/G	C/T	No	No
PI589775	PRI 2382-1	hybrid	1/1	G/G	T/T	No	No
PI588992	White Angel	hybrid	1/1	G/G	T/T	No	No
PI589515	Dab 183	hybrid	1/1	G/G	T/T	No	No
PI589497	Ormiston Roy	hybrid	1/1	G/G	T/T	No	No
PI589509	Dab 97	hybrid	1/1	G/G	T/T	No	No
PI589285	Schinto	hybrid	1/1	G/G	T/T	No	No
PI588974	Scheidecker Crab	hybrid	1/1	G/G	T/T	No	No
PI589337	Ottawa 13	hybrid	1/1	G/G	T/T	No	No
PI588882	Ottawa 7	hybrid	1/1	G/G	T/T	No	No
PI151489	Ames 550	hybrid	1/1	G/G	T/T	No	No
PI589267	Firefly	hybrid	1/1	G/G	T/T	No	No
PI589268	Winter Holly	hybrid	1/1	G/G	T/T	No	No
PI148404	Thomas Roland	hybrid	1/1	G/G	T/T	No	No
PI588887	Profusion	hybrid	1/1	G/G	T/T	No	No
PI588755	William Sim	hybrid	1/1	G/G	T/T	No	No
PI296775	Ottawa 541	hybrid	1/1	G/G	T/T	No	No
PI588902	Gwendolyn	hybrid	1/1	G/G	T/T	No	No
PI588890	Red Jewel	hybrid	1/1	G/G	T/T	No	No
PI589282	RMJ 105	hybrid	1/1	G/G	T/T	No	No
PI307689	Frettingham Victoria	hybrid	1/1	G/G	T/T	No	No
PI590111	Yellow Autumn Crab Apple	hybrid	1/1	G/G	T/T	No	No
PI589631	Ben Trio	hybrid	1/1	G/G	T/T	No	No
PI588963	Pink Wood	hybrid	1/1	G/T	C/C	No	No
PI437057	Roberts Crab	hybrid	1/1	G/T	C/T	No	No
PI280028	Orleans Reinette	hybrid	1/1	G/T	C/T	No	No
PI589788	PRI 1957-1	hybrid	1/1	G/T	C/T	No	No
PI588990	Hopa	hybrid	1/1	G/T	C/T	No	No
PI590076	PRI 674-103	hybrid	1/1	G/T	C/T	No	No
PI588885	Adams	hybrid	1/1	G/T	C/T	No	No
PI589336	Ottawa 11	hybrid	1/1	G/T	T/T	No	No
PI588763	Pyramidal	hybrid	1/1	T/T	C/T	No	No
PI589803	PRI 2543-1	hybrid	1/2	G/G	C/C	No	No
PI280029	Pitmaston Pine Apple	hybrid	1/2	G/G	C/C	No	No
PI148500	Sissipuk	hybrid	1/2	G/G	C/C	No	No
PI589807	PRI 1773-6	hybrid	1/2	G/G	C/T	No	No
PI589776	PRI 1316-1	hybrid	1/2	G/G	C/T	No	No
PI589339	Trail	hybrid	1/2	G/G	C/T	No	No
PI589465	Shafer	hybrid	1/2	G/G	C/T	No	No
PI213405	Golden Hornet	hybrid	1/2	G/G	C/T	No	No
PI589953	Co-op 17	hybrid	1/2	G/G	C/T	No	No
PI590073	PRI 1236	hybrid	1/2	G/G	C/T	No	No
PI589825	PRI 1660-104	hybrid	1/2	G/G	C/T	No	No
PI589808	PRI 1293-3	hybrid	1/2	G/G	C/T	No	No
PI590078	PRI 996	hybrid	1/2	G/G	C/T	No	No
PI590081	PRI 1592	hybrid	1/2	G/G	C/T	No	No
PI589270	Gypsy Gold	hybrid	1/2	G/G	C/T	No	No
PI589084	David	hybrid	1/2	G/G	C/T	No	No
PI589809	PRI 1660-5	hybrid	1/2	G/G	C/T	No	No
PI588866	Kerr	hybrid	1/2	G/G	T/T	No	No
PI589786	PRI 77-1	hybrid	1/2	G/G	T/T	No	No
PI590080	PRI 2331	hybrid	1/2	G/G	T/T	No	No
PI589609	Linda Sweet	hybrid	1/2	G/G	T/T	No	No
PI589797	PRI 672-1	hybrid	1/2	G/G	T/T	No	No
PI589734	Ralph Shay	hybrid	1/2	G/G	T/T	No	No
PI307690	Professor Sprenger	hybrid	1/2	G/T	C/C	No	No
PI590075	PRI 1290-2	hybrid	1/2	G/T	C/C	No	No
PI589821	PRI 1576-100	hybrid	1/2	G/T	C/T	No	No
PI589815	PRI 1228-5	hybrid	2/2	G/G	C/T	No	No
PI589321	Red Silver	hybrid	2/2	G/G	C/T	No	No
PI589950	PRI 1983-201	hybrid	2/2	G/G	T/T	No	No
PI589623	Wamdesa	hybrid	2/2	G/G	T/T	No	No
PI590213	Pixie Crunch	hybrid	2/2	G/G	T/T	No	No
PI437054	Splendour	hybrid	2/2	G/T	C/C	No	No
PI590016		ioensis	1/1	G/G	C/T	No	No
PI589998		ioensis	1/1	G/G	C/T	No	No
PI590003		ioensis	1/1	G/G	C/T	No	No
PI589999		ioensis	1/1	G/G	T/T	No	No
PI596279	Texana	ioensis	1/1	G/G	T/T	No	No
PI590015		ioensis	1/1	G/G	T/T	No	No
PI590008		ioensis	1/1	G/G	T/T	No	No
PI613872		ioensis	1/1	G/G	T/T	No	No
PI590004		ioensis	1/1	G/G	T/T	No	No
PI590007		ioensis	1/1	G/G	T/T	No	No
PI588934		ioensis	1/1	G/G	T/T	No	No
PI590009		ioensis	1/1	G/G	T/T	No	No
PI613873		ioensis	1/1	G/G	T/T	No	No
PI588991	Bechtel Crab	ioensis	1/1	G/G	T/T	No	No
PI588944	Calva	kansuensis	1/1	G/G	T/T	No	No
PI633809	CH97 03-11	kansuensis	1/1	G/G	T/T	No	No
PI633810	CH97 03-20	kansuensis	1/1	G/G	T/T	No	No
PI594097		kansuensis	1/1	G/G	T/T	No	No
PI588923		kansuensis	1/1	G/G	T/T	No	No
PI633798	KAZ 93-42-01	kirghisorum	1/1	G/G	C/C	No	No
PI613855		kirghisorum	1/2	G/G	C/T	No	No
PI613854		kirghisorum	1/2	G/T	C/C	No	No
PI589386	M. lancifolia	lancifolia	1/1	G/G	T/T	No	No
PI589276	M. laurifolia	laurifolia	1/1	G/G	T/T	No	No
PI588753		mandshurica	1/1	G/G	C/C	No	No
PI589753		micromalus	1/1	G/G	C/T	No	No
PI589955		micromalus	1/1	G/G	C/T	No	No
PI594092		micromalus	1/1	G/G	T/T	No	No
PI594096		micromalus	1/1	G/G	T/T	No	No
PI594093		micromalus	1/1	G/G	T/T	No	No
PI613799		micromalus	1/1	G/G	T/T	No	No
PI316974		micromalus	1/1	G/G	T/T	No	No
PI588976	Midget Crab	micromalus	1/2	G/G	T/T	No	No
PI596278		ombrophila	1/1	G/G	T/T	No	No
PI596281		ombrophila	1/1	G/G	T/T	No	No
PI594101		orientalis	1/1	G/G	C/C	No	No
PI594095		orientalis	1/1	G/G	C/C	No	No
PI633828	99TU-08-02	orientalis	1/1	G/G	C/C	No	No
PI633831	99TU-26-02	orientalis	1/1	G/G	C/C	No	No
PI633832	99TU-27-01	orientalis	1/1	G/G	C/C	No	No
PI633820	RUS 98 03-05	orientalis	1/1	G/G	C/C	No	No
PI633821	RUS 98 04-02	orientalis	1/1	G/G	C/C	No	No
PI633822	RUS 98 05-05	orientalis	1/1	G/G	C/C	No	No
PI633823	RUS 98 07-01	orientalis	1/1	G/G	C/C	No	No
PI633819	RUS 98 02-01	orientalis	1/1	G/G	C/T	No	No
PI633829	99TU-16-01	orientalis	1/1	G/T	C/C	No	No
PI633830	99TU-20-01	orientalis	1/1	G/T	C/C	No	No
PI589392		orthocarpa	1/1	G/G	T/T	No	No
PI136488	Paradisiaca Atrosanguinea	Paradisiaca Atrosanguinea	1/1	G/G	C/C	No	No
PI633804	CH97 01-26	prattii	1/1	G/G	T/T	No	No
PI633813	CH97 05-03	prattii	1/1	G/G	T/T	No	No
PI589832	Xanthocarpa	prunifolia	1/1	G/G	C/C	No	No
PI589331	Xanthocarpa NA3604	prunifolia	1/1	G/G	C/C	No	No
PI205559	Sikora (Type 1)	prunifolia	1/1	G/G	C/C	No	No
PI594103	Inuringo	prunifolia	1/1	G/G	C/T	No	No
PI589816	19651	prunifolia	1/1	G/G	C/T	No	No
PI594109	Microcarpa	prunifolia	1/1	G/G	C/T	No	No
PI589930	Nagano	prunifolia	1/1	G/G	C/T	No	No
PI589333	DE 279	prunifolia	1/1	G/G	C/T	No	No
PI613848	Inuringo	prunifolia	1/1	G/G	C/T	No	No
PI589370		prunifolia	1/1	G/G	C/T	No	No
PI613825		prunifolia	1/1	G/G	C/T	No	No
PI589184	Dulcis	prunifolia	1/1	G/G	T/T	No	No
PI613849	Inuringo	prunifolia	1/1	G/T	C/C	No	No
PI613845		prunifolia	1/2	G/G	T/T	No	No
PI589287	Niedzwetzkyana	pumila	1/1	G/G	C/C	No	No
PI589166	Ruberima	pumila	1/1	G/G	C/T	No	No
PI589421	M. rockii	rockii	1/1	G/G	T/T	No	No
PI588761		sargentii	1/1	G/G	T/T	No	No
PI588937	Rosea	sargentii	1/1	G/G	T/T	No	No
PI589372		sargentii	1/1	G/G	T/T	No	No
PI613812		sargentii	1/1	G/G	T/T	No	No
PI613813		sargentii	1/1	G/G	T/T	No	No
PI613992	KAZ 96 07-04	sieversii	1/1	G/G	C/C	No	No
PI657003	KAZ 95 06-04	sieversii	1/1	G/G	C/C	No	No
PI657009	KAZ 95 07-02	sieversii	1/1	G/G	C/C	No	No
PI657011	KAZ 95 07-05	sieversii	1/1	G/G	C/C	No	No
PI657015	KAZ 95 08-01	sieversii	1/1	G/G	C/C	No	No
PI657020	KAZ 95 09-03F	sieversii	1/1	G/G	C/C	No	No
PI657025	KAZ 95 10-03F	sieversii	1/1	G/G	C/C	No	No
PI657030	KAZ 95 18-03	sieversii	1/1	G/G	C/C	No	No
PI657037	KAZ 95 18-05	sieversii	1/1	G/G	C/C	No	No
PI657051	KAZ 95 18-11	sieversii	1/1	G/G	C/C	No	No
PI657055	KAZ 95 18-14	sieversii	1/1	G/G	C/C	No	No
PI657059	KAZ 95 05-01P-3	sieversii	1/1	G/G	C/C	No	No
PI657060	KAZ 95 05-01P-5	sieversii	1/1	G/G	C/C	No	No
PI657064	KAZ 95 05-01P-22	sieversii	1/1	G/G	C/C	No	No
PI657069	KAZ 95 18-02P-6	sieversii	1/1	G/G	C/C	No	No
PI657077	KAZ 95 18-02P-31	sieversii	1/1	G/G	C/C	No	No
PI657080	KAZ 95 18-02P-33	sieversii	1/1	G/G	C/C	No	No
PI657088	KAZ 96 05-05	sieversii	1/1	G/G	C/C	No	No
PI657105	KAZ 96 01-01P-20	sieversii	1/1	G/G	C/C	No	No
PI633803	KAZ 96 02-01P-11	sieversii	1/1	G/G	C/C	No	No
PI657111	KAZ 96 07-01P-24	sieversii	1/1	G/G	C/C	No	No
PI633797	KAZ 93-24-01	sieversii	1/1	G/G	C/C	No	No
PI633923	KAZ 96 06-01P-28	sieversii	1/1	G/G	C/C	No	No
PI613969	FORM 181 (35-01)	sieversii	1/1	G/G	C/C	No	No
PI613994	KAZ 96 07-06	sieversii	1/1	G/G	C/C	No	No
PI613851		sieversii	1/1	G/G	C/C	No	No
PI629314		sieversii	1/1	G/G	C/C	No	No
PI613852		sieversii	1/1	G/G	C/C	No	No
PI629312		sieversii	1/1	G/G	C/C	No	No
PI629301		sieversii	1/1	G/G	C/C	No	No
PI629311		sieversii	1/1	G/G	C/C	No	No
PI629297		sieversii	1/1	G/G	C/C	No	No
PI629298		sieversii	1/1	G/G	C/C	No	No
PI629299		sieversii	1/1	G/G	C/C	No	No
PI629296		sieversii	1/1	G/G	C/C	No	No
PI629309		sieversii	1/1	G/G	C/C	No	No
PI629319		sieversii	1/1	G/G	C/C	No	No
PI629305		sieversii	1/1	G/G	C/C	No	No
PI629313		sieversii	1/1	G/G	C/C	No	No
PI629317		sieversii	1/1	G/G	C/C	No	No
PI629300		sieversii	1/1	G/G	C/C	No	No
PI629318		sieversii	1/1	G/G	C/C	No	No
PI629307		sieversii	1/1	G/G	C/C	No	No
PI613959	KAZ 95 17-14	sieversii	1/1	G/G	C/C	No	No
PI613979	KAZ 95 10-05F	sieversii	1/1	G/G	C/C	No	No
PI613988	KAZ 96 05-04	sieversii	1/1	G/G	C/C	No	No
PI594104		sieversii	1/1	G/G	C/T	No	No
PI657023	KAZ 95 09-05F	sieversii	1/1	G/G	C/T	No	No
PI657040	KAZ 95 18-06	sieversii	1/1	G/G	C/T	No	No
PI629315		sieversii	1/1	G/G	C/T	No	No
PI613971	KAZ 95 06-01	sieversii	1/1	G/G	C/T	No	No
PI657033	KAZ 95 18-04	sieversii	1/1	G/T	C/C	No	No
PI657041	KAZ 95 18-08	sieversii	1/1	G/T	C/C	No	No
PI657115	KAZ 96 08-01P-37	sieversii	1/1	G/T	C/C	No	No
PI629316		sieversii	1/1	G/T	C/C	No	No
PI629310		sieversii	1/1	G/T	C/C	No	No
PI629306		sieversii	1/1	G/T	C/C	No	No
PI629303		sieversii	1/1	G/T	C/C	No	No
PI613978	KAZ 95 10-04F	sieversii	1/1	G/T	C/C	No	No
PI613981	KAZ 95 18-07	sieversii	1/1	G/T	C/C	No	No
PI657047	KAZ 95 18-10	sieversii	1/1	G/T	C/T	No	No
PI657072	KAZ 95 18-02P-20	sieversii	1/1	G/T	C/T	No	No
PI632626	Ketmen Dessert	sieversii	1/1	G/T	C/T	No	No
PI614000	KAZ 96 09-02	sieversii	1/1	T/T	C/C	No	No
PI657102	KAZ 96 09-05	sieversii	1/1	T/T	C/C	No	No
PI657119	KAZ 96 09-01P-2	sieversii	1/2	G/T	C/C	No	No
PI589390		sikkimensis	1/1	G/G	T/T	No	No
PI589834		sikkimensis	1/1	G/G	T/T	No	No
PI590105		sikkimensis	1/1	G/G	T/T	No	No
PI589599		sikkimensis	1/1	G/G	T/T	No	No
PI594100		spectabilis	1/1	G/G	C/T	No	No
PI212643	Clarkes Flowering Crab	spectabilis	1/1	G/G	C/T	No	No
PI588917	Riversii	spectabilis	1/1	G/G	C/T	No	No
PI588926	Plena	sylvestris	1/1	G/G	C/T	No	No
PI588908	French Crab	sylvestris	1/1	G/G	C/T	No	No
PI613865		sylvestris	1/1	G/G	T/T	No	No
PI369855		sylvestris	1/1	G/T	T/T	No	No
PI633826	Oelsen 2 x Hartmann-Muhle 1	sylvestris	1/2	G/G	C/T	No	No
PI633825	Barenhecke 3 x Klipphausen	sylvestris	1/2	G/G	T/T	No	No
PI633824	Oberwartha 5 x Klipphausen	sylvestris	1/2	G/G	T/T	No	No
PI633827	Hartmann-Muhle 1 x Oberwartha 2	sylvestris	2/2	G/G	C/T	No	No
PI613838		toringo	1/1	G/G	C/T	No	No
PI589749		toringo	1/1	G/G	T/T	No	No
PI633814	CH97 05-06	toringo	1/1	G/G	T/T	No	No
PI589957	MA #1255	toringo	1/1	G/G	T/T	No	No
PI594094		toringo	1/1	G/G	T/T	No	No
PI589261	AA852	toringo	1/1	G/G	T/T	No	No
PI613806		toringo	1/1	G/G	T/T	No	No
PI590051		toringo	1/1	G/G	T/T	No	No
PI589384		transitoria	1/1	G/G	T/T	No	No
PI589422		transitoria	1/1	G/G	T/T	No	No
PI633805	CH97 02-03	transitoria	1/1	G/G	T/T	No	No
PI633806	CH97 02-04	transitoria	1/1	G/G	T/T	No	No
PI589395		tschonoskii	1/1	G/G	T/T	No	No
PI589408	M. turesii	turesii	1/1	G/G	T/T	No	No
PI589222	Arnold Crab	x arnoldiana	1/1	G/G	T/T	No	No
PI588895		x astracanica	1/1	G/G	C/C	No	No
PI589253	Carmine Crab	x atrosanguinea	1/1	G/G	C/T	No	No
PI483254		x dawsoniana	1/1	G/G	T/T	No	No
PI589866		x hartwigii	1/1	G/G	C/C	No	No
PI588757		x hartwigii	1/1	G/G	C/T	No	No
PI588959		x magdeburgensis	1/1	G/G	T/T	No	No
PI589449	Profusion	x moerlandsii	1/1	G/G	C/T	No	No
PI589427	Hoopesii	x platycarpa	1/1	G/G	C/T	No	No
PI589746		x platycarpa	1/1	G/G	T/T	No	No
PI589415	Hoopesii	x platycarpa	1/1	G/T	C/T	No	No
PI589383	Persicifolia	x robusta	1/1	G/G	C/C	No	No
PI588825	Robusta 5	x robusta	1/1	G/G	T/T	No	No
PI589003	Korea	x robusta	1/1	G/T	C/T	No	No
PI589278	Leucocarpa	x robusta	1/1	G/T	C/T	No	No
PI588904	Cherry Crab	x robusta	1/2	G/G	C/C	No	No
PI589418		x scheideckeri	1/1	G/G	T/T	No	No
PI588897		x soulardii	1/2	G/G	C/T	No	No
PI590174	Novole	x sublobata	1/1	G/G	T/T	No	No
PI588922	Yellow Autumn Crab	x sublobata	1/1	G/G	T/T	No	No
PI590060		x sublobata	1/1	G/G	T/T	No	No
PI589755		x sublobata	1/1	G/T	C/T	No	No
PI589840	Calocarpa	x zumi	1/1	G/G	T/T	No	No
PI590088	Veitchii	yunnanensis	1/1	G/G	C/T	No	No
PI589758	Veitchii	yunnanensis	1/1	G/G	T/T	No	No
PI271831	Vilmorin	yunnanensis	1/1	G/G	T/T	No	No
PI589399		yunnanensis	1/1	G/G	T/T	No	No
PI589369		yunnanensis	1/1	G/G	T/T	No	No
PI633817	CH97 06-07	zhaojiaoensis	1/1	G/G	T/T	No	No
PI633816	CH97 06-02	zhaojiaoensis	1/1	G/G	T/T	No	No

## Sheet: TableS3
Table S3. Evaluation of fruit ethylene production and firmness in a subset of 97 Malus accessions
Accession #	Name	Species	Starch Index at Harvest	Fruit Weight-Mean(g)	Harvest date	MdACS1 allelotype	MdACS3a-CAPS866	MdACS3a-CAPS870	C2H4-d0 (nl/g/h)	C2H4-d5 (nl/g/h)	C2H4-d10 (nl/g/h)	C2H4-d15 (nl/g/h)	C2H4-d20 (nl/g/h)	Peak C2H4-day	Firmness d0 (kg)	Firmness lost_d5 (%)	Firmness lost_d10 (%)	Firmness lost_d15 (%)	Firmness lost_d20 (%)
PI123989	Emilia	domestica	7.3	110.121	2011-10-25	1/1	G/G	C/C	101.852	294.873	405.318	362.299	358.36	10	6.15	5.77236	15.122	23.0894	30.2439
PI246464	James Grieve (Red Rosamund strain)	domestica	4	140.702	2011-08-19	1/1	G/G	T/T	21.1076	269.154	358.547	218.978	254.401	10	7.37	42.2659	44.5047	60.3121	47.3372
PI264693	Sumatovka	domestica	4.33333	94.431	2012-10-19	1/1	T/T	C/C	1.20968	8.64716	40.6256	17.1041	84.1916	20	9.28333	0.658288	2.63315	17.4147	24.2968
PI280400	Anna	domestica	5.8	121.951	2011-09-08	1/2	G/G	C/T	234.58	223.14	206.774	149.516	168.588	1	3.865	8.92626	21.6041	24.9677	28.3312
PI323617		pumila	7.8	33.7404	2011-08-19	1/1	G/G	C/C	193.19	318.823	382.884	549.871	792.953	20	5.4925	66.4087	47.3525	46.7216	39.3579
PI392303	Gala	domestica	4.4	128.124	2011-09-13	2/2	G/T	C/C	22.0897	45.19	161.16	356.585	192.599	15	9.7	12.7835	28.9691	32.2165	40.8247
PI483257	Reinette Simirenko	domestica	5.9	168.985	2011-10-28	1/2	G/T	C/T	2.61136	64.6199	72.6823	81.9455	93.1619	20	7.14	-1.12045	18.4174	27.0308	14.7059
PI588747	Florina	domestica	7	162.867	2011-10-10	1/2	G/G	C/C	4.31282	91.7244	255.922	173.155	216.408	10	7.865	5.65798	9.98093	23.9134	24.6027
PI588772	Monroe	domestica	6.5	147.957	2011-09-26	2/2	G/G	C/T	2.22922	10.2148	57.2988	75.972	57.6621	15	7.945	-2.95784	5.03461	10.8244	21.0195
PI588778	Virginiagold	domestica	6	146.915	2011-10-25	1/1	G/G	C/T	14.7153	188.843	322.571		205.523	10	6.52	0.53681	0.383436		-2.76074
PI588785	Esopus Spitzenburg	domestica	7	89.0688	2011-10-18	1/2	G/G	C/T	105.191	248.345	284.201	217.984	262.974	10	8.895	-1.06802	4.60933	17.7628	19.2805
PI588798	Rambo-Red Summer	hybrid	4.3	239.661	2011-09-17	1/1	G/T	C/T	45.3682	484.491	678.945	454.106	406.165	10	5.725	30.0437	38.8646	36.9432	42.8821
PI588835	Burgundy	domestica	6	161.367	2011-08-31	1/2	G/G	C/C	65.9722	115.239	124.363	133.054	68.6814	15	7.02	2.42165	17.094	22.658	34.4729
PI588837	Gravenstein Washington Red	domestica	5.8	165.098	2011-08-31	1/1	G/G	C/T	40.9118	209.368	358.19	299.308	156.216	10	5.89	26.9949	34.5501	46.0951	41.5959
PI588838	Nova Easygro	domestica	4.4	135.526	2011-09-26	1/1	G/G	T/T	47.1161	56.72	62.279	77.5197	66.5559	15	7.785	1.99101	9.05588	6.22993	12.9094
PI588841	Idared	domestica	4.6	169.256	2011-10-13	1/2	G/G	C/C	11.052	6.60573	34.5674	60.6032	50.7021	15	6.615	-2.19199	11.489	28.0423	31.2925
PI588842	Empire	domestica	6	103.874	2011-10-10	1/2	G/G	C/C	0.994906	2.23879	146.482	167.721	175.114	20	7.815	10.7486	1.79143	25.8477	36.4683
PI588844	Fuji Red Sport Type 2	domestica	7	185.461	2011-10-28	2/2	G/G	C/T	0.704883	4.73017	20.9805	49.8879	49.6551	15	7.11111	0.578125	0.507813	1.71875	1.47461
PI588850	Rome Beauty Law	hybrid	5.2	197.458	2011-10-25	1/2	G/G	T/T	4.67771	85.6071	136.023	131.936	146.701	20	8.22	10.8881	15.6326	21.5328	35.4015
PI588872	Northern Spy	domestica		151.862	2011-10-18	1/1	G/G	C/C	280.432	447.628	447.567			5	5.4125	-10.2386	1.00077
PI588880	Granny Smith	domestica	5.625	152.15	2011-11-08	1/2	G/G	C/C	0.807218	16.0827	90.6339	20.0205		10	7.65625	-5.66531	-12.9796	-8.57143
PI588883	Demir	hybrid	5.2	82.0053	2011-10-25	1/1	G/G	C/C	2.05821	3.18356	66.9001	257.966	231.685	15	9.6	3.90625	-1.66667	-1.95312	0.972222
PI588943	Liberty	domestica	5	146.106	2011-10-07	1/1	G/G	C/T	74.9438	368.942	509.89	386.739	291.697	10	7.6	-1.97368	26.1842	26.7763	25.5263
PI588955	Sweet Delicious	domestica	3.8	239.814	2011-09-15	1/2	G/G	C/T	9.37523	9.77434	100.018	234.103	220.454	15	6.435	-3.3411	-1.0878	4.9728	5.98291
PI588981	Mollie's Delicious	domestica	4.2	156.986	2011-08-30	1/2	G/T	C/T	22.2948	17.2133	208.293	248.68	234.11	15	7.11	6.54008	25.4571	39.1702	39.5921
PI588998	Marshall McIntosh	domestica	6.8	147.514	2011-09-26	1/1	G/G	C/T	249.429	285.031	313.631	414.242	262.445	15	5.16	10.3682	33.3333	30.814	40.0194
PI589006	Spokane Beauty	domestica	4.8	303.835	2011-10-13	1/1	G/G	C/T	3.62183	151.639	420.627	407.748	356.37	10	8.725	3.03725	42.4642	45.616	39.0258
PI589122	Kimball McIntosh 2-4-4-4	domestica	5.8	222.954	2011-09-26	1/1	G/G	C/T	192.775	141.985	167.349	169.694	132.774	1	5.255	7.82588	24.1675	18.8075	27.5293
PI589181	Prima	domestica	7.2	131.5	2011-09-13	1/2	G/T	C/T	16.0266	97.9273	297.128	345.04	227.224	15	6.87	13.5371	34.2067	37.1907	34.2795
PI589255	Redspur Delicious	domestica	5.8	191.355	2011-10-13	1/2	G/G	C/C	43.0097	98.6016	86.5024	161.94	128.309	15	7.41	7.72605	19.6188	23.0769	18.1849
PI589380		kirghisorum	4.2	35.544	2011-08-22	1/1	G/T	C/C	135.545	245.86	351.962	178.716	133.358	10	8.08	26.6089	35.4579	51.7946	34.901
PI589382		sylvestris	4	45.8636	2011-10-13	1/1	G/G	C/T	81.8155	210.946	241.188	330.283	344.63	20	8.155	2.39117	29.1232	45.7388	56.5297
PI589391		x soulardii	8	60.7644	2011-10-13	1/2	G/G	C/T	3.51514	6.48434	20.1167	84.4257	68.3171	15	12.455	0	-6.18226	-0.080289	-9.63468
PI589396	M. denticulata	sp.	6.33333	37.47	2012-09-02	1/1	T/T	C/C	34.8016	150.543	286.955	259.915	156.074	10	12.5556	-0.39823	30.2212	29.115	41.9912
PI589434	Viking	domestica	5.5	110.765	2011-08-16	1/1	G/G	C/C	34.2602	212.134	171.542	231.153	220.678	15	5.75938	44.178	48.0024	46.956	44.0912
PI589441	Ingol	domestica	6.4	206.515	2011-10-25	1/1	G/T	C/C	82.4219	510.305	550.493	447.593	378.982	10	5.48	29.1971	4.65328	35.4927	15.6022
PI589469	Haralson	domestica	8	89.2332	2011-10-13	2/2	G/G	T/T	2.76242	32.2502	58.7837	116.453	31.2059	15	5.91	-7.48954	-4.34292	18.2741	8.88325
PI589478	Novosibirski Sweet	domestica	4.2	35.5096	2011-08-30	1/1	G/G	C/T	79.1321	52.0433	46.3633	93.5634	78.4004	15	12.65	6.32411	15.0988	12.5165	23.004
PI589486	Murray	domestica	5.75	95.064	2011-08-16	1/1	G/G	T/T	152.427	396.59	353.261	378.96	423.451	20	5.25	54.2857	20.4762	34.9524	36.1905
PI589490	Trent	domestica	6.7	180.839	2011-10-28	1/1	G/G	T/T	2.02675	72.6532	127.227	161.303	172.568	20	8.54	1.81499	-1.05386	7.61124	17.5059
PI589520	Rhode Island Greening	domestica	7.2	183.757	2011-10-28	1/2	G/T	C/T	12.9754	244.552	216.129	231.948	235.044	5	5.765	13.183	21.5091	24.3712	27.4068
PI589570	E36-7	hybrid	4.9	150.61	2011-10-03	2/2	G/G	C/C	0.708553	0.876246	1.56328	1.6448	1.65651	20	11.1765	5.33684	0.102632	2.05614	0.624561
PI589571	E11-24	hybrid	1.6	98.5132	2011-08-19	1/1	G/G	C/C	20.9351	614.514	478.877	514.428	436.466	5	8.575	42.5656	46.1224	54.4606	56.0933
PI589572	E14-32	hybrid	7.4	109.345	2011-10-07	2/2	G/G	T/T	3.16381	4.00406	9.62595	14.3257	7.84129	15	3.815	-10.1208	-13.7615	-7.33048	-14.2815
PI589576	Martini VH/430	domestica	4.5	142.576	2012-10-19	1/2	T/T	C/C	18.122	29.8353	54.3979	18.1159	60.5716	20	8.63333	-2.7027	3.15315	17.1815	14.3501
PI589596	Calville Blanc	domestica	4.8	176.95	2011-10-18	1/2	G/G	T/T	1.90301	24.0675	113.429	114.125	144.004	20	8.525	1.05572	8.44266	23.2845	35.2493
PI589645	Winter Majetin	domestica	2	157.16	2011-11-08	1/1	G/T	C/C	88.8312	504.406	436.96	528.53	407.115	15	6.895	24.9456	38.1436	43.5098	42.6396
PI589665	Sunburn	domestica	5.5	106.087	2012-09-02	1/2	G/G	T/T	0	1.28412	24.7421	42.2543	39.2566	15	8.02222	-4.01662	4.77839	18.3518	27.7008
PI589777	PRI 1918-1	hybrid	5.2	187.607	2011-09-15	1/2	G/G	C/C	10.2261	25.3666	56.5021	50.8174	83.1349	20	7.505	0.932712	12.8581	2.86476	-11.3924
PI589780	PRI 384-1	hybrid	7.2	98.9812	2011-10-18	1/1	G/G	C/C	183.383	379.58	326.554	352.1	355.215	5	6.585	9.94685	8.27639	30.0683	12.7563
PI589785	PRI 1346-2	hybrid	5.6	132.403	2011-09-02	2/2	G/T	C/C	21.6823	15.9841	32.5978	99.154	181.676	20	9.315	11.3795	7.99785	26.9995	5.46162
PI589789	PRI 1744-1	hybrid	3.25	102.486	2011-09-02	1/1	G/G	C/C	29.5306	95.4078	19.4259	44.6142		5	9.175	11.4441	-0.908265	11.9891
PI589790	PRI 1484-1	hybrid	5.2	93.3684	2011-10-10	1/2	G/G	C/T	1.93308	1.5086	6.89952	40.1396	26.7793	15	8.395	4.46694	-1.36986	12.7457	12.0905
PI589791	PRI 1279-9	hybrid	3.8	45.4136	2011-08-30	1/2	G/G	C/T	124.683	201.337	253.138	277.736	170.81	15	10.305	8.53954	23.0147	25.6672	27.9961
PI589792	PRI 1850-4	hybrid	4.6	85.8148	2011-09-08	1/1	G/G	C/T	28.6526	91.3629	35.3766	222.016	156.337	15	6.73	-7.35513	5.42348	34.2496	37.2214
PI589794	PRI 1754-2	hybrid	5.4	113.028	2011-10-18	1/2	G/G	C/T	34.2587	149.684	143.46	113.07	141.28	5	8.165	15.0643	36.2523	39.1304	43.8457
PI589795	PRI 2482-100	hybrid	4.2	137.462	2011-10-06	1/2	G/G	C/T	11.8312	255.208	200.381	191.338	106.693	5	6.415	22.2136	42.1668	42.0889	25.4871
PI589805	Co-op 15	hybrid	6.6	111.986	2011-09-30	1/1	G/G	C/T	175.22	342.906	307.495	234.561	209.917	5	6.45	26.8992	37.7519	39.1473	37.907
PI589812	PRI 2377-1	hybrid	5.2	54.3716	2011-08-30	1/1	G/G	C/C	158.93	241.785	315.024	323.038	219.693	15	6.865	18.4268	34.3773	45.5936	34.7414
PI589819	PRI 2050-2	hybrid	6.7	222.307	2011-10-10	1/2	G/T	C/C	0.876473	0.60946	0.774265	0.907457	13.5744	20	7.275	3.43643	6.46048	6.2543	6.52921
PI589824	Jonsib Crab	hybrid	7.3	154.355	2011-10-25	1/2	G/G	C/T	1.28637	61.1876	71.7776	105.198	90.5323	15	8.49	6.596	8.36278	5.47703	9.24617
PI589829	PRI 333-9	hybrid	7	85.7572	2011-10-06	1/1	G/G	C/T	69.9052	791.779	608.706	565.481	639.972	5	5.75	29.5652	40.4348	38.6957	44.4348
PI589841	Delicious	domestica	4.6	183.702	2011-10-07	1/2	G/G	C/C	11.8781	93.2859	138.675	131.034	97.6286	10	6.805	-1.24908	11.903	12.1969	14.2542
PI589845	Smith Jonathan	domestica	5.7	117.843	2011-09-30	1/2	G/G	C/T	1.93714	59.5134	133.478	155.271	144.328	15	7.085	1.274	7.12773	18.2781	1.19972
PI589913	Dorsett Golden	domestica	4.8	66.934	2011-08-19	1/2	G/G	C/T	149.768	627.151	590.597	432.193	442.596	5	8.305	41.6014	48.8862	57.1945	58.0468
PI589946	PRI 1732-2	hybrid	8	124.352	2011-09-26	1/1	G/G	C/C	339.999	339.049	306.291	350.618	192.85	15	5.58	2.50896	13.0824	-7.97491	19.9821
PI589956	Antonovka 172670-B	domestica	6.9	142.75	2011-09-21	1/1	G/G	C/C	32.4279	161.819	315.288	298.485	314.347	10	8.045	25.1088	27.0354	65.7551	50.404
PI589962	Jonafree	domestica	5.7	137.87	2011-09-30	1/2	G/G	C/T	56.0479	127.797	239.677	183.473	172.486	10	7.28	-6.52473	0.467033	11.8132	-1.57967
PI589970	Petrel	domestica	7.5	117.839	2011-08-16	1/2	G/T	C/C	99.1562	203.174	200.126	223.979	150.913	15	5.13125	37.8319	41.764	55.3932	46.1903
PI590043		kirghisorum	3.2	30.9376	2011-08-31	1/1	G/T	C/C	192.43	632.378	1022.15	409.521	421.745	10	9.46	17.4419	37.1036	33.5447	34.3904
PI590069	E7-47	hybrid	3.1	106.538	2011-10-07	1/1	G/G	C/T	48.1531	230.511	459.846	442.414	264.64	10	8.44	3.5545	48.4597	52.7844	56.5166
PI590070	E7-54	hybrid	3.7	149.926	2011-09-15	1/1	G/G	C/T	62.0426	413.283	787.665	679.835	498.184	10	6.985	-0.858984	20.4009	22.3336	19.685
PI590071	E29-56	hybrid	5.4	93.3528	2011-09-02	1/2	G/G	C/C	80.9129	182.856	237.678	213.148	307.912	20	8.45	22.6627	19.0533	34.2604	29.3491
PI590072	E31-10	hybrid	3.8	149.122	2011-08-31	1/1	G/G	C/T	103.412	286.043	210.017	309.891	207.06	15	6.03	34.1625	34.743	39.9668	41.874
PI590079	PRI 1312-6	hybrid	5.8	177.068	2011-10-06	2/2	G/G	C/T	3.4485		12.8881	12.5559	137.392	20	5.245		12.9647	7.34032	24.9762
PI590085	PRI 1176-1	hybrid	4.2	137.812	2011-10-28	1/1	G/G	C/C	13.2792	111.531	159.676	193.46	159.37	15	6.305	20.1427	18.9532	35.7653	38.065
PI590183	Dayton	domestica	5.1	136.912	2011-09-02	1/1	G/G	T/T	42.5805	124.291	200.312	246.11	297.023	20	7.36	17.5272	39.0625	43.0707	41.9837
PI590184	Golden Delicious	domestica	3.8	192.055	2011-09-30	1/2	G/T	C/T	63.9155	278.466	356.085	262.205	206.875	10	7.935	20.983	29.5526	24.3856	26.8273
PI590185	Jonathan	domestica	6.8	122.808	2011-10-03	1/2	G/G	C/T	7.5303	101.779	182.732	161.394	144.511	10	7.045	-1.13556	21.5756	25.1952	10.9297
PI594099		asiatica	5.3	25.0552	2011-09-17	1/2	G/G	C/T	113.352	815.073	644.085	380.43		5	8.68667	11.3584	39.9079	30.8519
PI594102		prunifolia	6	36.1944	2011-09-08	1/1	G/G	C/C	58.0943	64.5351	63.4734	72.7726	90.5626	20	9.295	39.2146	52.5193	53.2365	54.5839
PI594106		pumila	4.4	152.852	2011-09-21	1/2	G/G	C/C	10.8737	369.355	526.78	296.996	299.032	10	5.2	32.9808	43.3654	48.5577	39.3269
PI594107		asiatica	6.66667	113.234	2011-09-16	1/2	G/T	C/T	21.6325		333.895	405.787	267.483	15	4.765		3.77754	5.24659	12.382
PI594111	Redfree	domestica	7.4	97.086	2011-08-30	1/1	G/G	C/T	169.337	259.476	211.655	163.762	116.97	5	5.63	26.9982	28.952	35.7016	32.7709
PI596280		sieversii	5.4	49.5652	2011-09-08	1/1	G/G	C/C	81.9045	46.9471	74.8813	120.151	89.9904	15	8.895	35.7692	42.8143	58.9095	64.2496
PI596282		sieversii	6.4	48.3608	2011-08-22	1/1	G/G	C/C	150.214	253.251	476.777	375.76	150.322	10	6.875	37.8182	45.8182	62.9519	42.3636
PI613976	KAZ 95 08-06	sieversii	4.2	68.9768	2011-08-19	1/1	G/G	C/C	82.8415	602.926	427	471.02	382.21	5	7.515	40.3194	51.6966	56.487	55.2229
PI613991	KAZ 96 07-03	sieversii	6	106.212	2011-08-19	1/1	G/G	C/C	166.115	223.263	244.196	378.208	197.511	15	5.665	29.3027	46.2489	44.4837	44.0644
PI613998	KAZ 96 08-16	sieversii	4.66667	132.264	2011-08-31	1/1	G/G	C/C	105.261	196.435	190.711	126.859		5	5.61111	29.4554	20.396	29.1881
PI619168		sylvestris	5.6	48.4028	2011-08-22	1/1	G/G	C/C	679.348	426.93	843.298	355.893	176.051	10	7.215	31.878	39.2931	46.0152	43.3818
PI633799	KAZ 95 10-03F	sieversii	5.8	26.0424	2011-09-08	1/1	G/G	C/C	242.634	317.509	281.786	355.641	396.526	20	7.58667	21.9684	26.362	35.1494	36.2039
PI633801	KAZ 95 18-02P-33	sieversii	5	63.5864	2011-09-17	1/1	G/G	C/C	98.5225	146.924	1584.4	817.945	511.697	10	6.89	-18.7954	32.8737	33.672	41.4369
PI633802	KAZ 96 08-17	sieversii	6	105.484	2011-10-03	1/1	G/T	C/C	23.3802	73.188	516.369	301.774	246.239	10	7.82	5.49872	34.0153	45.7801	29.4118
PI633919	KAZ 96 05-05	sieversii	4.4	47.3744	2011-08-31	1/1	G/G	C/C	114.563	505.115	618.957	313.361	158.954	10	7.78	36.2468	32.8406	29.9057	29.9057
PI633922	KAZ 96 01-01P-20	sieversii	6	67.8596	2011-08-22	1/1	G/T	C/C	367.232	198.207	332.877	372.232	348.267	15	8.175	37.1865	51.9878	58.8991	52.3955
PI637780	KAZ 96 08-17	sieversii	6.625	116.867	2011-09-13	1/1	G/G	C/C	73.7803	738.772	711.253	783.831	587.28	15	5.63	12.167	35.524	35.968	44.7602
PI657100	KAZ 96 09-02	sieversii	4	49.84	2012-09-28	1/1	T/T	C/C	30.0208	150.434	83.7794	72.5788	187.804	20	9.82778	3.27869	16.563	23.8553	31.3171

## Sheet: TableS4
Table S4. Comparison of the MdACS1 and MdACS3a allelotypes in Malus accessions used in both Bai et al. (ref. 20) and this study.
Malus accession #	Name	SPECIES	MdACS1 allelotype	MdACS3a-CAPS866	MdACS3a-CAPS870	MdACS1*	MdACS3a-SSR*
PI199525	Amanishiki	domestica	1/2	G/G	C/T	1/2	333/331
PI255899	Akane	domestica	2/2	G/G	C/T	2/2	333/359
PI392303	Gala	domestica	2/2	G/T	C/C	2/2	361/331
PI483255	Priam	domestica	1/2	G/T	C/T	1/2	333/361
PI588785	Esopus Spitzenburg	domestica	1/2	G/G	C/T	1/2	333/331
PI588817	McIntosh	domestica	1/1	G/G	C/T	1/1	335/331
PI588819	Vista Bella	domestica	1/1	G/G	C/T	1/1	333/331
PI588841	Idared	domestica	1/2	G/G	C/C	1/2	353/353
PI588844	Fuji	domestica	2/2	G/G	C/T	2/2	333/331
PI588850	Rome Beauty Law	hybrid	1/2	G/G	T/T	1/2	333/333
PI588853	Cox's Orange Pippin	domestica	1/2	G/G	C/T	1/2	333/331
PI588863	Jerseymac	domestica	1/1	G/G	C/T	1/1	333/331
PI588880	Granny Smith	domestica	1/2	G/G	C/C	1/2	331/331
PI588942	Julyred	domestica	1/1	G/G	C/T	1/1	333/359
PI589067	Redgold	domestica	1/2	G/T	C/C	1/2	361/331
PI589181	Prima	domestica	1/2	G/T	C/T	1/2	333/361
PI589841	Delicious	domestica	1/2	G/G	C/C	1/2	331/331
PI590184	Golden Delicious	domestica	1/2	G/T	C/T	1/2	333/361
PI590185	Jonathan	domestica	1/2	G/G	C/T	1/2	333/353
* From Bai et al. (ref. 20)
